# Supplementary material for: Anti-Proteolytic Peptide R7I Protects the Intestinal Barrier and Alleviates Fatty Acid Malabsorption in Salmonella typhimurium-Infected Mice
Source: Int J Mol Sci. 2023 Nov 16;24(22):16409. doi: 10.3390/ijms242216409 (PMC10670956; doi:10.3390/ijms242216409)
Supplement: Supplementary file 1 [file ijms-24-16409-s001.zip]

Archive with 1 entries (1 files):
- ijms-2681093-supplementary.pdf
